# Supplementary material for: A new marine cyclopoid copepod of the genus Neocyclops (Cyclopidae, Halicyclopinae) from Korea
Source: Zookeys. 2015 Sep 16;(520):131–46. doi: 10.3897/zookeys.520.6006 (PMC4591725; doi:10.3897/zookeys.520.6006)
Supplement: XML Treatment for Neocyclops hoonsooi [file zookeys.520.6006-treatment1.xml]

<!DOCTYPE tp:taxon-treatment
  PUBLIC "-//TaxonX//DTD Taxonomic Treatment Publishing DTD v0 20100105//EN" "tax-treatment-NSO.dtd">
<tp:taxon-treatment xmlns:tp="http://www.plazi.org/taxpub"><tp:treatment-meta><kwd-group><label>Taxon classification</label><kwd><named-content content-type="kingdom">Animalia</named-content></kwd><kwd><named-content content-type="order">Cyclopoida</named-content></kwd><kwd><named-content content-type="family">Cyclopidae</named-content></kwd></kwd-group><mixed-citation publication-type="journal"><person-group><name><surname>Lee</surname><given-names>Jimin</given-names></name><name><surname>Chang</surname><given-names>Cheon Young</given-names></name></person-group><article-title>A new marine cyclopoid copepod of the genus <italic><tp:taxon-name><tp:taxon-name-part taxon-name-part-type="genus">Neocyclops</tp:taxon-name-part></tp:taxon-name></italic> (<tp:taxon-name><tp:taxon-name-part taxon-name-part-type="family">Cyclopidae</tp:taxon-name-part></tp:taxon-name>, <tp:taxon-name><tp:taxon-name-part taxon-name-part-type="subfamily">Halicyclopinae</tp:taxon-name-part></tp:taxon-name>) from Korea</article-title><source>Zookeys</source><day>16</day><month>9</month><year>2015</year><volume>2015</volume><issue>520</issue><fpage>131</fpage><lpage>146</lpage><pub-id pub-id-type="doi">10.3897/zookeys.520.6006</pub-id></mixed-citation></tp:treatment-meta><tp:nomenclature><tp:taxon-name>
                            <tp:taxon-name-part taxon-name-part-type="genus">Neocyclops</tp:taxon-name-part>
                            <tp:taxon-name-part taxon-name-part-type="species">hoonsooi</tp:taxon-name-part>
                            <object-id xmlns:xlink="http://www.w3.org/1999/xlink" content-type="zoobank" xlink:type="simple">http://zoobank.org/451980E9-A08A-4365-8240-7A185C4877C6</object-id>
                        </tp:taxon-name><tp:taxon-status xmlns:xlink="http://www.w3.org/1999/xlink" xlink:type="simple">sp. n.</tp:taxon-status><xref ref-type="fig" rid="F1">Figs 1</xref><xref ref-type="fig" rid="F2">, 2</xref><xref ref-type="fig" rid="F3">, 3</xref><xref ref-type="fig" rid="F4">, 4</xref></tp:nomenclature><tp:treatment-sec sec-type="Type locality"><title>Type locality.</title><p>Holtong beach (<named-content xmlns:xlink="http://www.w3.org/1999/xlink" content-type="dwc:verbatimCoordinates" xlink:type="simple">35°03.68'N, 126°19.87'E</named-content>), South Korea, Jeollanam-do Province, Muan-gun County, Hyeongyeon-myeon, Oryu-ri; western coast of the Dadohae Oceanic National Park, South Korea.</p></tp:treatment-sec><tp:treatment-sec sec-type="material"><title>Material examined.</title><p>Holotype ♀ (DB20046), allotype ♂ (DB20047), both dissected on slides. Paratypes: 1♀ (<abbrev xmlns:xlink="http://www.w3.org/1999/xlink" content-type="institution" xlink:title="The Natural History Museum, London" xlink:type="simple">NHMUK</abbrev> reg. no. 2015. 3056), 1♂ (<abbrev xmlns:xlink="http://www.w3.org/1999/xlink" content-type="institution" xlink:title="The Natural History Museum, London" xlink:type="simple">NHMUK</abbrev> reg. no. 2015. 3057), both undissected, ethanol-preserved; 2♀♀ (DB20048, 20049), 1♂ (DB20050), dissected on slides; 2♀♀ (DB20051), 2♂♂ (DB20052), in ethanol. All specimens were collected from the type locality by J. Lee on 21 August 2008.</p></tp:treatment-sec><tp:treatment-sec sec-type="Diagnosis"><title>Diagnosis.</title><p>Female habitus large, about 830 µm long. Genital double-somite with lateral expansions in anterior quarter. Caudal rami about 1.7 times as long as wide, with 7 caudal setae, including vestigial ventrolateral seta I; inner caudal seta VI well developed, about 1.7 times longer than outer caudal seta III; dorsal seta VII slightly shorter than caudal ramus. Antennule 10-segmented. Antenna with exopodal seta. Exp-3 of legs 1–4 with setal formula 5,5,5,5 and spine formula 3,4,4,3; enp-3 of leg 3 bearing 3 spines and 3 setae; inner distal spine on enp-3 of leg 4 distinctly longer than enp-3 and outer distal spine. Leg 5 exopod subpyriform, about twice as long as wide; inner distal spine 1.2 times longer than outer spine, about 1.4 times as long as lateral spine, about 0.9 times as long as exopod. Male caudal rami 1.36 times longer than wide, with 7 caudal setae. Male leg 5 3-segmented, comprising coxa, basis and exopod.</p></tp:treatment-sec><tp:treatment-sec sec-type="Description"><title>Description.</title><p>Female (Holotype). Body (Fig. <xref ref-type="fig" rid="F1">1A</xref>) large and robust, 830 µm long, (mean 826 µm, standard deviation 12, <italic>n</italic> = 6), excluding rostrum and caudal setae. <!--PageBreak--><!--PageBreak-->Body width 303 µm, greatest width at posterior margin of cephalothorax; body length/width ratio about 2.7. Color of preserved specimens a milky white tinge.</p><fig id="F1" position="float" orientation="portrait"><label>Figure 1.</label><caption><p><italic><tp:taxon-name><tp:taxon-name-part taxon-name-part-type="genus">Neocyclops</tp:taxon-name-part> <tp:taxon-name-part taxon-name-part-type="species">hoonsooi</tp:taxon-name-part></tp:taxon-name></italic> sp. n. <bold>A–B</bold> female: <bold>A</bold> habitus, dorsal <bold>B</bold> right antennule, dorsal. <bold>C–D</bold> male: <bold>C</bold> habitus, dorsal <bold>D</bold> left antennule, dorsal. Scale bars: 100 µm (<bold>A</bold>, <bold>C</bold>), 50 µm (<bold>B</bold>, <bold>D</bold>).</p></caption><graphic xmlns:xlink="http://www.w3.org/1999/xlink" xlink:href="zookeys-520-131-g001.jpg" position="float" orientation="portrait" xlink:type="simple" id="oo_57137.jpg"/></fig><p>Prosome oval, about 1.2 times longer than urosome, a little protruding anteriorly. Rostrum reflexed downwards, not discernible in dorsal view, with blunt apex in ventral aspect. Nauplius eye not discernible. Cephalothorax not strongly protruding anteriorly, slightly longer than 4 free thoracic somites combined; first pedigerous somite completely incorporated into cephalosome. Prosomites not showing pronounced lateral expansions, with narrow and nearly smooth hyaline fringe along posterior; ornamented with one pair of minute sensilla medially on dorsal surface of second to fourth pedigerous somites, and a few integumental pores near posterior margin of each prosomite.</p><p>Urosomites (Figs <xref ref-type="fig" rid="F1">1A</xref>, <xref ref-type="fig" rid="F2">2B</xref>) length ratios, beginning with fifth pedigerous somite, 36: 100: 43: 39: 43; with hyaline membrane along posterior margins both dorsally and ventrally; spinule rows lacking, except for anal somite with about 20 minute spinules along ventral posterior margin; arrangement of cuticular pores as shown in Figs <xref ref-type="fig" rid="F1">1A</xref>, <xref ref-type="fig" rid="F2">2A</xref> and <xref ref-type="fig" rid="F2">2B</xref>. Fifth pedigerous somite slightly narrower than genital double-somite, ornamented with paired middorsal sensilla; posterolateral corner pronounced. Genital double-somite slightly longer than broad, with paired backwardly directed spinous processes in anterior quarter; leg 6 represented by one seta and one small cuticular projection surrounded by cuticular wrinkles dorsolaterally. Copulatory pore small, located midventrally in about proximal quarter of genital double-somite; seminal receptacle fully fused medially; both lateral sides transversely undulating, as shown in Fig. <xref ref-type="fig" rid="F2">2B</xref>. Anal somite much shorter than wide, about 3/4 times longer than caudal rami; 1 pair of dorsal sensilla just anterior to lateral corners of anal operculum. Anal operculum (Fig. <xref ref-type="fig" rid="F2">2A</xref>) situated at halfway the anal somite length, not strongly convex with smooth posterior margin.</p><fig id="F2" position="float" orientation="portrait"><label>Figure 2.</label><caption><p><italic><tp:taxon-name><tp:taxon-name-part taxon-name-part-type="genus">Neocyclops</tp:taxon-name-part> <tp:taxon-name-part taxon-name-part-type="species">hoonsooi</tp:taxon-name-part></tp:taxon-name></italic> sp. n. <bold>A–B</bold> female: <bold>A</bold> urosome, ventral <bold>B</bold> anal somite and caudal rami, dorsal. <bold>C–D</bold> male: <bold>C</bold> anal somite and caudal rami, dorsal <bold>D</bold> urosome and leg 5, ventral. Scale bars: 50 µm.</p></caption><graphic xmlns:xlink="http://www.w3.org/1999/xlink" xlink:href="zookeys-520-131-g002.jpg" position="float" orientation="portrait" xlink:type="simple" id="oo_57138.jpg"/></fig><p>Caudal rami (Fig. <xref ref-type="fig" rid="F2">2A, B</xref>) nearly parallel, with 7 setae; ramus 1.68 times (ranging from 1.64 to 1.72, standard deviation 0.04, <italic>n</italic> = 6) longer than wide, in ventral view, slightly shorter than anal somite; dorsal and medial surfaces of rami smooth, without hairs along inner (medial) margin; outer margin nearly smooth, not interrupted by indentations or spinules. Anterolateral seta I vestigial, represented by minute setule, situated in anterior part of ventral surface (Fig. <xref ref-type="fig" rid="F2">2B</xref>). Lateral seta II located slightly dorsally, issuing from about distal quarter of outer margin of ramus. Outer seta III short, spiniform and bipinnate, about 0.7 times as long as ramus, a little less than 2/3 length of inner seta VI, surrounded by 3–5 minute spinules at base. Terminal setae IV–V with fracture planes, bipinnate. Inner seta VI well developed, plumose, about 1.2 times as long as caudal rami, about 1.7 times longer than outer seta III. Dorsal seta VII slender, plumose, about 2/3 times as long as inner seta VI, and slightly shorter (0.9 times) than caudal ramus.</p><p>Antennule (Fig. <xref ref-type="fig" rid="F1">1B</xref>) short, reaching to about middle of cephalothorax; 10-segmented; segments 3 and 5 with incomplete ventral and dorsal sutures, respectively, indicating original subdivision. Setal formula: 1-[8], 2-[4], 3-[2+6], 4-[4+2], 5-[2], 6-[3], 7-[2+1 aesthetasc], 8-[2], 9-[2+1 aesthetasc], 10-[7+1 aesthetasc].</p><!--PageBreak--><p>Antenna (Fig. <xref ref-type="fig" rid="F3">3A</xref>) slender, distinctly 4-segmented, comprising coxobasis and 3-segmented endopod. Coxobasis about 2.1 times as long as wide, with 1 long outer seta distally (unipinnate proximally and plumose distally), representing exopod, and 2 unipinnate setae at inner distal corner. First endopodal segment about 1.7 times as <!--PageBreak--><!--PageBreak-->long as wide, with 1 naked seta at halfway the inner margin. Second endopodal segment small, about 1.5 times as long as wide, with minute spinules along outer margin; armed with 1 short medial, 2 short subapical and 2 long apical setae along inner margin. Third endopodal segment elongate, about 2.5 times as long as wide, ornamented with 1 spinular row along outer margin, bearing 7 apical setae including 4 geniculate and 3 slender setae.</p><fig id="F3" position="float" orientation="portrait"><label>Figure 3.</label><caption><p><italic><tp:taxon-name><tp:taxon-name-part taxon-name-part-type="genus">Neocyclops</tp:taxon-name-part> <tp:taxon-name-part taxon-name-part-type="species">hoonsooi</tp:taxon-name-part></tp:taxon-name></italic> sp. n., female. <bold>A</bold> antenna <bold>B</bold> labrum <bold>C</bold> mandible <bold>D</bold> maxillule <bold>E</bold> maxilla <bold>F</bold> maxilliped <bold>G</bold> leg 5. All scale bars: 50 µm.</p></caption><graphic xmlns:xlink="http://www.w3.org/1999/xlink" xlink:href="zookeys-520-131-g003.jpg" position="float" orientation="portrait" xlink:type="simple" id="oo_57139.jpg"/></fig><p>Labrum (Fig. <xref ref-type="fig" rid="F3">3B</xref>) trapezoidal, armed with 10 strong teeth on broad, slightly concave cutting edge; serrated along distolateral margins; posterior surface with 2 oblique rows of 9–10 long, slender spinules.</p><p>Mandible (Fig. <xref ref-type="fig" rid="F3">3C</xref>), palp reduced to small protuberance, bearing 2 slender, naked setae apically; longest seta not reaching to gnathobasal teeth, about 3 times as long as shorter one. Coxal gnathobase well-developed; cutting edge armed with innermost complex of 3 stout teeth and 1 spinous element, middle group of 6 teeth and 5 sharp spinules, and outer group of 1 unipinnate spine and 1 outer subapical unipinnate seta.</p><p>Maxillule (Fig. <xref ref-type="fig" rid="F3">3D</xref>) comprising well developed praecoxa and 2-segmented palp. Praecoxa armed with 4 strong dentate spines inner distally, composed of 3 unipinnate spines basally fused together, and 1 separated posteriormost spine; 6 elements situated along inner face, consisting of 2 strong spinous setae, 1 longest pinnate seta and 3 small, naked setae. Maxillular palp completely divided, about 1.8 times as long as its greatest width, bearing 1 strong bipinnate spine and 2 slender, naked setae distally; endopod small, bearing 1 lateral and 2 apical setae, flanked by 1 proximal seta representing exopod.</p><p>Maxilla (Fig. <xref ref-type="fig" rid="F3">3E</xref>) 4-segmented (praecoxa and coxa fused on posterior surface). Praecoxa with distal endite bearing 1 pinnate and 1 plumose setae apically; proximal endite reduced and unarmed. Coxa, proximal endite represented by 1 short, minutely pinnate seta; distal endite highly mobile, armed with 1 strong, basally fused, spinous element, bearing 2 setules distally, and 1 strong, unipectinate, spinous element. Basis forming a bipinnate claw, with one 1 slender, naked seta at base; 1 strong, unipectinate, spinous element curved, slightly longer than claw. Endopod slightly tapering distally, armed with 3 long, curved, unipinnate, spinous elements and 2 naked setae.</p><p>Maxilliped (Fig. <xref ref-type="fig" rid="F3">3F</xref>) slender, 4-segmented, comprising syncoxa, basis and 2-segmented endopod. Syncoxa, about 2.2 times as long as broad, unornamented; medial margin with 2 endites, bearing 2 and 1 strong, spinous setae, respectively. Basis about 1.7 times as long as broad, with group of spinules halfway outer margin and near outer distal corner; bearing 2 spinous setae inner distally, each with 2 long secondary spinules on posterior margin. First endopodal segment unornamented, with 2 pinnate inner setae; second endopodal segment small and subquadrate, with 1 short, subapical and 2 long, apical setae.</p><p>Legs 1–4 (Fig. <xref ref-type="fig" rid="F4">4A–D</xref>) biramous, both rami 3-segmented. Intercoxal sclerites of legs 1–4 with smooth distal margin, each with 2 lateral lobes, those of leg 1 most pronounced, unarmed with smooth distal margins, not ornamented with any transverse setule or spinule row on both frontal and caudal surfaces. Praecoxal sclerites not expressed. Coxae unornamented, except for spinule row on posterior margin; with <!--PageBreak--><!--PageBreak-->transverse internal chitinous ridges originating from medial margins; inner distal plumose seta well developed, but that of leg 4 conspicuously shorter. Exp-3 of legs 1–4 with setal formula 5,5,5,5 and spine formula 3,4,4,3; each leg bearing 2 inner setae on enp-2, and 1 inner seta on enp-1 and exp-1. Leg 1 (Fig. <xref ref-type="fig" rid="F4">4A</xref>), intercoxal sclerite not broad, its free margin concave; inner distal seta of basis remarkably stout, bipinnate, its tip nearly reaching to distal margin of enp-2. Leg 4 (Fig. <xref ref-type="fig" rid="F4">4D</xref>), free margin of intercoxal sclerite smooth and nearly straight; enp-3 1.24 times longer than wide; inner distal spine 1.14 times longer than enp-3, 1.36 times longer than outer distal spine; inner setae on exp-3 and enp-3 with swollen proximal half and slender distal half. Seta/spine armature of legs 1–4 as follows:</p><table-wrap id="T1" position="anchor" orientation="portrait"><caption><p>Seta/spine armature of legs 1–4.</p></caption><table id="TID0EOGAG" rules="all"><tbody><tr><td rowspan="1" colspan="1"/><td rowspan="1" colspan="1">coxa</td><td rowspan="1" colspan="1">basis</td><td rowspan="1" colspan="1">exopod</td><td rowspan="1" colspan="1">endopod</td></tr><tr><td rowspan="1" colspan="1">Leg 1</td><td rowspan="1" colspan="1">0-1</td><td rowspan="1" colspan="1">1-1</td><td rowspan="1" colspan="1">I-1, I-1, III,2,3</td><td rowspan="1" colspan="1">0-1, 0-2, I,I+1,3</td></tr><tr><td rowspan="1" colspan="1">Leg 2</td><td rowspan="1" colspan="1">0-1</td><td rowspan="1" colspan="1">1-0</td><td rowspan="1" colspan="1">I-1, I-1, III,I+1,4</td><td rowspan="1" colspan="1">0-1, 0-2, II,I,3</td></tr><tr><td rowspan="1" colspan="1">Leg 3</td><td rowspan="1" colspan="1">0-1</td><td rowspan="1" colspan="1">1-0</td><td rowspan="1" colspan="1">I-1, I-1, III,I+1,3</td><td rowspan="1" colspan="1">0-1, 0-2, II,I,3</td></tr><tr><td rowspan="1" colspan="1">Leg 4</td><td rowspan="1" colspan="1">0-1</td><td rowspan="1" colspan="1">1-0</td><td rowspan="1" colspan="1">I-1, I-1, II,I+1,4</td><td rowspan="1" colspan="1">0-1, 0-2, I,II,2</td></tr></tbody></table></table-wrap><fig id="F4" position="float" orientation="portrait"><label>Figure 4.</label><caption><p><italic><tp:taxon-name><tp:taxon-name-part taxon-name-part-type="genus">Neocyclops</tp:taxon-name-part> <tp:taxon-name-part taxon-name-part-type="species">hoonsooi</tp:taxon-name-part></tp:taxon-name></italic> sp. n., female. <bold>A</bold> leg 1 <bold>B</bold> leg 2 <bold>C</bold> leg 3 <bold>D</bold> leg 4. All scale bars: 50 µm.</p></caption><graphic xmlns:xlink="http://www.w3.org/1999/xlink" xlink:href="zookeys-520-131-g004.jpg" position="float" orientation="portrait" xlink:type="simple" id="oo_57140.jpg"/></fig><p>Leg 5 (Fig. <xref ref-type="fig" rid="F3">3G</xref>) 3-segmented; intercoxal sclerite quadrangular, about twice as long as wide, with nearly straight posterior margin, lacking spinule ornamentation. Coxa clearly defined from fifth pedigerous somite; about twice as wide as greatest length (measured along inner margin); armed with 1 row of minute spinules along distal margin. Basis subtriangular, about 1.5 times wider than long, with 1 plumose seta laterally; 1 cuticular pore present near base of lateral seta. Exopod subpyriform, about twice as long as wide; inner margin tapering abruptly in proximal 1/5, and gradually broadening distally, then slightly narrowing with inner setule row in distal quarter; bearing 2 apical, bipectinate spines flanking 1 long plumose seta apically and 1 subapical spine in distal third of outer margin; inner distal spine 1.2 times longer than outer spine, about 1.4 times as long as lateral spine, about 0.86 times as long as exopod.</p><p>Male (allotype): Body (Fig. <xref ref-type="fig" rid="F1">1C</xref>) 564 µm long (mean 572 µm, standard deviation 10, <italic>n</italic> = 5). Caudal rami (Fig. <xref ref-type="fig" rid="F2">2C, D</xref>) 1.36 times longer than wide (conspicuously shorter than in female), with similar setal armature as in female.</p><p>Antennule (Fig. <xref ref-type="fig" rid="F1">1D</xref>) 16-segmented; strongly modified, digeniculate, with major geniculation between segments 14 and 15 and secondary geniculation between segments 8 and 9; segments 14–15 cuticular folds along anterior margin; segment 16 claw-like and curved, with 2 short aesthetascs along posterior margin. Aesthetasc formula: 3,0,0,1,0,0,0,0,1,0,0,0,1,0,0,2. Two elements on anterior margins of segments 12–13 short and spiniform; 1 ventral seta on segment 15 plumose; other setae naked, slender.</p><p>Leg 5 (Fig. <xref ref-type="fig" rid="F2">2D</xref>) 3-segmented, with small intercoxal sclerite; coxa unarmed; basis with slightly swollen inner margin, bearing 1 outer plumose seta, with 1 cuticular pore near base of lateral seta. Exopod about 2.3 times as long as wide; seta/spine armature similar to that in female, except for additional seta on inner margin; allotype showing aberrant asymmetrical spine armature on left side, with outer apical spine being replaced <!--PageBreak-->by 1 short plumose seta (see Fig. <xref ref-type="fig" rid="F2">2D</xref>). Leg 6 reduced to operculum with 1 short inner bipinnate spine and 2 plumose setae distally; outer seta slightly longer than inner seta.</p></tp:treatment-sec><tp:treatment-sec sec-type="Etymology"><title>Etymology.</title><p>The proposed specific name is dedicated to the late Professor Hoon Soo Kim in honor of his contribution to the development of invertebrate taxonomy in Korea.</p></tp:treatment-sec><tp:treatment-sec sec-type="Ecology"><title>Ecology.</title><p>This species was found at Holtong beach along the western coast of the Dadohae Oceanic National Park, which is located along south-western coast of the Korean Peninsula. The beach is exposed and fringed with rocks on both sides. The intertidal, coarse to medium sandy sediments contained a little mud. Salinity: 27–32 ‰. The new species co-occurred with other interstitial ones: <italic><tp:taxon-name><tp:taxon-name-part taxon-name-part-type="genus">Cerconeotes</tp:taxon-name-part> <tp:taxon-name-part taxon-name-part-type="species">japonicus</tp:taxon-name-part></tp:taxon-name></italic> (Itô, 1968), <italic><tp:taxon-name><tp:taxon-name-part taxon-name-part-type="genus">Cyclopina</tp:taxon-name-part></tp:taxon-name></italic> spp. (<tp:taxon-name><tp:taxon-name-part taxon-name-part-type="subclass">Copepoda</tp:taxon-name-part></tp:taxon-name>), <italic><tp:taxon-name><tp:taxon-name-part taxon-name-part-type="genus">Xenotrichula</tp:taxon-name-part></tp:taxon-name></italic> sp. (<tp:taxon-name><tp:taxon-name-part taxon-name-part-type="phylum">Gastrotricha</tp:taxon-name-part></tp:taxon-name>), and <italic><tp:taxon-name><tp:taxon-name-part taxon-name-part-type="genus">Echinoderes</tp:taxon-name-part></tp:taxon-name></italic> sp. (<tp:taxon-name><tp:taxon-name-part taxon-name-part-type="class">Kinorhyncha</tp:taxon-name-part></tp:taxon-name>).</p></tp:treatment-sec><tp:treatment-sec sec-type="Remarks"><title>Remarks.</title><p>The genus <italic><tp:taxon-name><tp:taxon-name-part taxon-name-part-type="genus">Neocyclops</tp:taxon-name-part></tp:taxon-name></italic> currently accommodates 24 nominal species (<xref ref-type="bibr" rid="B9">Karanovic 2008</xref>, <xref ref-type="bibr" rid="B14">Pesce 2015</xref>, <xref ref-type="bibr" rid="B23">Walter and Boxshall 2015</xref>). <xref ref-type="bibr" rid="B15">Petkovski (1986)</xref> proposed a division into two subgenera according to the number of segments in the male leg 5, <italic>i.e.</italic> 4 segments in the subgenus <tp:taxon-name><tp:taxon-name-part taxon-name-part-type="subgenus">Protoneocyclops</tp:taxon-name-part></tp:taxon-name> Petkovski, 1986 and 3 segments in the subgenus <tp:taxon-name><tp:taxon-name-part taxon-name-part-type="subgenus">Neocyclops</tp:taxon-name-part></tp:taxon-name> Gurney, 1927. This classification has not been universally accepted yet (for details, see <xref ref-type="bibr" rid="B9">Karanovic 2008</xref>). Based on the presence of a 3-segmented leg 5 in the male, <italic><tp:taxon-name><tp:taxon-name-part taxon-name-part-type="genus">Neocyclops</tp:taxon-name-part> <tp:taxon-name-part taxon-name-part-type="species">hoonsooi</tp:taxon-name-part></tp:taxon-name></italic> sp. n. might be allocated to the nominotypical subgenus <italic><tp:taxon-name><tp:taxon-name-part taxon-name-part-type="genus">Neocyclops</tp:taxon-name-part></tp:taxon-name></italic> which includes 11 species at present. Nine <italic><tp:taxon-name><tp:taxon-name-part taxon-name-part-type="genus">Neocyclops</tp:taxon-name-part></tp:taxon-name></italic> species which show the 4-segmented condition in the male are currently assigned to the subgenus <italic><tp:taxon-name><tp:taxon-name-part taxon-name-part-type="genus">Protoneocyclops</tp:taxon-name-part></tp:taxon-name></italic>, while four other species are known from females only and can as yet not be attributed to either subgenus: <italic><tp:taxon-name><tp:taxon-name-part taxon-name-part-type="genus">Neocyclops</tp:taxon-name-part> <tp:taxon-name-part taxon-name-part-type="species">parvus</tp:taxon-name-part></tp:taxon-name></italic> (Sewell, 1949), <italic><tp:taxon-name><tp:taxon-name-part taxon-name-part-type="genus">Neocyclops</tp:taxon-name-part> <tp:taxon-name-part taxon-name-part-type="species">magnus</tp:taxon-name-part></tp:taxon-name></italic> (Sewell, 1949), <italic><tp:taxon-name><tp:taxon-name-part taxon-name-part-type="genus">Neocyclops</tp:taxon-name-part> <tp:taxon-name-part taxon-name-part-type="species">improvisus</tp:taxon-name-part></tp:taxon-name></italic> Pleşa, 1973 and <italic><tp:taxon-name><tp:taxon-name-part taxon-name-part-type="genus">Neocyclops</tp:taxon-name-part> <tp:taxon-name-part taxon-name-part-type="species">sharkbayensis</tp:taxon-name-part></tp:taxon-name></italic> Karanovic, 2008.</p><p><italic><tp:taxon-name><tp:taxon-name-part taxon-name-part-type="genus">Neocyclops</tp:taxon-name-part></tp:taxon-name></italic> species typically possess 12-segmented antennules in the female but a few members are known to show fewer segments: 11-segmented in <italic><tp:taxon-name><tp:taxon-name-part taxon-name-part-type="genus">Neocyclops</tp:taxon-name-part> <tp:taxon-name-part taxon-name-part-type="species">improvisus</tp:taxon-name-part></tp:taxon-name></italic> and <italic><tp:taxon-name><tp:taxon-name-part taxon-name-part-type="genus">Neocyclops</tp:taxon-name-part> <tp:taxon-name-part taxon-name-part-type="species">geltrudeae</tp:taxon-name-part></tp:taxon-name></italic> Pesce &amp; Galassi, 1993, 10-segmented in <italic><tp:taxon-name><tp:taxon-name-part taxon-name-part-type="genus">Neocyclops</tp:taxon-name-part> <tp:taxon-name-part taxon-name-part-type="species">petkovskii</tp:taxon-name-part></tp:taxon-name></italic> De Laurentiis, Pesce &amp; Halse, 1997, and only 8-segmented in <italic><tp:taxon-name><tp:taxon-name-part taxon-name-part-type="genus">Neocyclops</tp:taxon-name-part> <tp:taxon-name-part taxon-name-part-type="species">salinarum</tp:taxon-name-part></tp:taxon-name></italic> (Gurney, 1927). <italic><tp:taxon-name><tp:taxon-name-part taxon-name-part-type="genus">Neocyclops</tp:taxon-name-part> <tp:taxon-name-part taxon-name-part-type="species">hoonsooi</tp:taxon-name-part></tp:taxon-name></italic> sp. n. shares the 10-segmented condition with <italic><tp:taxon-name><tp:taxon-name-part taxon-name-part-type="genus">Neocyclops</tp:taxon-name-part> <tp:taxon-name-part taxon-name-part-type="species">petkovskii</tp:taxon-name-part></tp:taxon-name></italic>, showing traces of subdivision in compound segments 3 and 4. <italic><tp:taxon-name><tp:taxon-name-part taxon-name-part-type="genus">Neocyclops</tp:taxon-name-part> <tp:taxon-name-part taxon-name-part-type="species">hoonsooi</tp:taxon-name-part></tp:taxon-name></italic> sp. n. also shares with <italic><tp:taxon-name><tp:taxon-name-part taxon-name-part-type="genus">Neocyclops</tp:taxon-name-part> <tp:taxon-name-part taxon-name-part-type="species">petkovskii</tp:taxon-name-part></tp:taxon-name></italic> an exopodal seta on the antenna, which is absent in <italic><tp:taxon-name><tp:taxon-name-part taxon-name-part-type="genus">Neocyclops</tp:taxon-name-part> <tp:taxon-name-part taxon-name-part-type="species">parvus</tp:taxon-name-part></tp:taxon-name></italic>, <italic><tp:taxon-name><tp:taxon-name-part taxon-name-part-type="genus">Neocyclops</tp:taxon-name-part> <tp:taxon-name-part taxon-name-part-type="species">medius</tp:taxon-name-part></tp:taxon-name></italic> Herbst, 1955, <italic><tp:taxon-name><tp:taxon-name-part taxon-name-part-type="genus">Neocyclops</tp:taxon-name-part> <tp:taxon-name-part taxon-name-part-type="species">affinis</tp:taxon-name-part></tp:taxon-name></italic> (Pleşa, 1961), <italic><tp:taxon-name><tp:taxon-name-part taxon-name-part-type="genus">Neocyclops</tp:taxon-name-part> <tp:taxon-name-part taxon-name-part-type="species">improvisus</tp:taxon-name-part></tp:taxon-name></italic>, <italic><tp:taxon-name><tp:taxon-name-part taxon-name-part-type="genus">Neocyclops</tp:taxon-name-part> <tp:taxon-name-part taxon-name-part-type="species">australiensis</tp:taxon-name-part></tp:taxon-name></italic> Karanovic, 2008, and <italic><tp:taxon-name><tp:taxon-name-part taxon-name-part-type="genus">Neocyclops</tp:taxon-name-part> <tp:taxon-name-part taxon-name-part-type="species">dussarti</tp:taxon-name-part></tp:taxon-name></italic> Karanovic, 2008 [= <italic>nomen novum</italic> for <italic><tp:taxon-name><tp:taxon-name-part taxon-name-part-type="genus">Neocyclops</tp:taxon-name-part> <tp:taxon-name-part taxon-name-part-type="species">affinis</tp:taxon-name-part></tp:taxon-name></italic> Dussart, 1974, a junior homonym of <italic><tp:taxon-name><tp:taxon-name-part taxon-name-part-type="genus">Neocyclops</tp:taxon-name-part> <tp:taxon-name-part taxon-name-part-type="species">affinis</tp:taxon-name-part></tp:taxon-name></italic> (Pleşa, 1961), for details, see <xref ref-type="bibr" rid="B9">Karanovic 2008</xref>: 262].</p><p>The new species is most characteristic in having large scar-like integumental ridges originating from the medial margins of the coxae in all swimming legs. The transverse chitinized reinforcements are very conspicuous, and consistently occurred in all specimens examined. Similar structures have been illustrated for three species that were recently described from Australia by <xref ref-type="bibr" rid="B9">Karanovic (2008)</xref>: figure 54A and D for leg 1 and leg 4 of <italic><tp:taxon-name><tp:taxon-name-part taxon-name-part-type="genus">Neocyclops</tp:taxon-name-part> <tp:taxon-name-part taxon-name-part-type="species">australiensis</tp:taxon-name-part></tp:taxon-name></italic>, figures 58D and 59B for leg 1 and leg 4 of <italic><tp:taxon-name><tp:taxon-name-part taxon-name-part-type="genus">Neocyclops</tp:taxon-name-part> <tp:taxon-name-part taxon-name-part-type="species">sharkbayensis</tp:taxon-name-part></tp:taxon-name></italic>, and figure 61C for leg 3 of <italic><tp:taxon-name><tp:taxon-name-part taxon-name-part-type="genus">Neocyclops</tp:taxon-name-part> <tp:taxon-name-part taxon-name-part-type="species">trajani</tp:taxon-name-part></tp:taxon-name></italic> Karanovic, 2008. However, all of them are less pronounced, and illustrated as small open-circles or ovals in close connection to the medial margin of the coxae, which showed quite different patterns from those of the new species.</p><p>The new species is also unusual in bearing a small setule on the anteroventral surface of the caudal ramus in both sexes. This setule is here identified as the anterolateral <!--PageBreak-->accessory seta I. As far as we can ascertain, it was recorded only once before in the genus <italic><tp:taxon-name><tp:taxon-name-part taxon-name-part-type="genus">Neocyclops</tp:taxon-name-part></tp:taxon-name></italic>, <italic>i.e.</italic> in the description of the female caudal ramus of <italic><tp:taxon-name><tp:taxon-name-part taxon-name-part-type="genus">Neocyclops</tp:taxon-name-part> <tp:taxon-name-part taxon-name-part-type="species">pilbarensis</tp:taxon-name-part></tp:taxon-name></italic> Karanovic, 2008, where it was interpreted as a “sensillum at anterior part ventrally”. While the caudal seta I is rarely expressed and usually lacking in members of the <tp:taxon-name><tp:taxon-name-part taxon-name-part-type="order">Cyclopoida</tp:taxon-name-part></tp:taxon-name>, it can sometimes be quite conspicuous in some marine, and especially ancestral, genera, such as <italic><tp:taxon-name><tp:taxon-name-part taxon-name-part-type="genus">Heterocyclopina</tp:taxon-name-part></tp:taxon-name></italic> Pleşa, 1968. <xref ref-type="bibr" rid="B9">Karanovic (2008</xref>, fig. 49A, B) interpreted a similar structure as the “lateral sensillum” in his description of <italic><tp:taxon-name><tp:taxon-name-part taxon-name-part-type="genus">Abrsia</tp:taxon-name-part> <tp:taxon-name-part taxon-name-part-type="species">misophrioides</tp:taxon-name-part></tp:taxon-name></italic> but did not consider the possibility of it being one of the caudal setae. Based on positional homology we believe that the “sensillum” observed in <italic><tp:taxon-name><tp:taxon-name-part taxon-name-part-type="genus">Neocyclops</tp:taxon-name-part> <tp:taxon-name-part taxon-name-part-type="species">pilbarensis</tp:taxon-name-part></tp:taxon-name></italic> and <italic><tp:taxon-name><tp:taxon-name-part taxon-name-part-type="genus">Abrsia</tp:taxon-name-part> <tp:taxon-name-part taxon-name-part-type="species">misophrioides</tp:taxon-name-part></tp:taxon-name></italic> represents the vestigial caudal seta I and is homologous with the minute seta described in <italic><tp:taxon-name><tp:taxon-name-part taxon-name-part-type="genus">Neocyclops</tp:taxon-name-part> <tp:taxon-name-part taxon-name-part-type="species">hoonsooi</tp:taxon-name-part></tp:taxon-name></italic> sp. n.</p><p>Another unusual characteristic of <italic><tp:taxon-name><tp:taxon-name-part taxon-name-part-type="genus">Neocyclops</tp:taxon-name-part> <tp:taxon-name-part taxon-name-part-type="species">hoonsooi</tp:taxon-name-part></tp:taxon-name></italic> sp. n. is the very short caudal ramus, being slightly less than 1.7 times as long as wide. Caudal rami of <italic><tp:taxon-name><tp:taxon-name-part taxon-name-part-type="genus">Neocyclops</tp:taxon-name-part></tp:taxon-name></italic> species are generally more than twice as long as wide, being about 2.0–2.5 times in <italic><tp:taxon-name><tp:taxon-name-part taxon-name-part-type="genus">Neocyclops</tp:taxon-name-part> <tp:taxon-name-part taxon-name-part-type="species">affinis</tp:taxon-name-part></tp:taxon-name></italic>, <italic><tp:taxon-name><tp:taxon-name-part taxon-name-part-type="genus">Neocyclops</tp:taxon-name-part> <tp:taxon-name-part taxon-name-part-type="species">parvus</tp:taxon-name-part></tp:taxon-name></italic>, <italic><tp:taxon-name><tp:taxon-name-part taxon-name-part-type="genus">Neocyclops</tp:taxon-name-part> <tp:taxon-name-part taxon-name-part-type="species">australiensis</tp:taxon-name-part></tp:taxon-name></italic> and <italic><tp:taxon-name><tp:taxon-name-part taxon-name-part-type="genus">Neocyclops</tp:taxon-name-part> <tp:taxon-name-part taxon-name-part-type="species">ferrarii</tp:taxon-name-part></tp:taxon-name></italic> Rocha, 1995, 2.7–3.0 times in <italic><tp:taxon-name><tp:taxon-name-part taxon-name-part-type="genus">Neocyclops</tp:taxon-name-part> <tp:taxon-name-part taxon-name-part-type="species">magnus</tp:taxon-name-part></tp:taxon-name></italic> and <italic><tp:taxon-name><tp:taxon-name-part taxon-name-part-type="genus">Neocyclops</tp:taxon-name-part> <tp:taxon-name-part taxon-name-part-type="species">vicinus</tp:taxon-name-part></tp:taxon-name></italic> (Herbst, 1955), and even reaching to 3.5–4.0 times in <italic><tp:taxon-name><tp:taxon-name-part taxon-name-part-type="genus">Neocyclops</tp:taxon-name-part> <tp:taxon-name-part taxon-name-part-type="species">remanei</tp:taxon-name-part></tp:taxon-name></italic> (Herbst, 1952). However, in a few species the caudal ramus is much shorter, and less than twice as long as wide, being about 1.8–2.0 times in <italic><tp:taxon-name><tp:taxon-name-part taxon-name-part-type="genus">Neocyclops</tp:taxon-name-part> <tp:taxon-name-part taxon-name-part-type="species">medius</tp:taxon-name-part></tp:taxon-name></italic> and <italic><tp:taxon-name><tp:taxon-name-part taxon-name-part-type="genus">Neocyclops</tp:taxon-name-part> <tp:taxon-name-part taxon-name-part-type="species">dussarti</tp:taxon-name-part></tp:taxon-name></italic>, and slightly less than 1.7 times in <italic><tp:taxon-name><tp:taxon-name-part taxon-name-part-type="genus">Neocyclops</tp:taxon-name-part> <tp:taxon-name-part taxon-name-part-type="species">hoonsooi</tp:taxon-name-part></tp:taxon-name></italic> sp. n. Two genuinely interstitial species from beaches in southern Australia, have extremely short caudal rami (1.5 times in <italic><tp:taxon-name><tp:taxon-name-part taxon-name-part-type="genus">Neocyclops</tp:taxon-name-part> <tp:taxon-name-part taxon-name-part-type="species">tropicus</tp:taxon-name-part></tp:taxon-name></italic> Karanovic, 2008, and 1.3 times in <italic><tp:taxon-name><tp:taxon-name-part taxon-name-part-type="genus">Neocyclops</tp:taxon-name-part> <tp:taxon-name-part taxon-name-part-type="species">trajani</tp:taxon-name-part></tp:taxon-name></italic>), however, these species differ clearly from <italic><tp:taxon-name><tp:taxon-name-part taxon-name-part-type="genus">Neocyclops</tp:taxon-name-part> <tp:taxon-name-part taxon-name-part-type="species">hoonsooi</tp:taxon-name-part></tp:taxon-name></italic> sp. n. by the much smaller body size (546–565 µm long), the 12-segmented antennule, the presence of 3 setae on the mandibular palp, and the very long dorsal caudal seta (1.5–2.4 times longer than caudal rami). The caudal seta VII in <italic><tp:taxon-name><tp:taxon-name-part taxon-name-part-type="genus">Neocyclops</tp:taxon-name-part> <tp:taxon-name-part taxon-name-part-type="species">hoonsooi</tp:taxon-name-part></tp:taxon-name></italic> sp. n. is slightly shorter or nearly as long as the caudal ramus. This condition is shared with <italic><tp:taxon-name><tp:taxon-name-part taxon-name-part-type="genus">Neocyclops</tp:taxon-name-part> <tp:taxon-name-part taxon-name-part-type="species">ferrarii</tp:taxon-name-part></tp:taxon-name></italic>, <italic><tp:taxon-name><tp:taxon-name-part taxon-name-part-type="genus">Neocyclops</tp:taxon-name-part> <tp:taxon-name-part taxon-name-part-type="species">improvisus</tp:taxon-name-part></tp:taxon-name></italic>, <italic><tp:taxon-name><tp:taxon-name-part taxon-name-part-type="genus">Neocyclops</tp:taxon-name-part> <tp:taxon-name-part taxon-name-part-type="species">magnus</tp:taxon-name-part></tp:taxon-name></italic>, <italic><tp:taxon-name><tp:taxon-name-part taxon-name-part-type="genus">Neocyclops</tp:taxon-name-part> <tp:taxon-name-part taxon-name-part-type="species">mediterraneus</tp:taxon-name-part></tp:taxon-name></italic> (Kiefer, 1960), <italic><tp:taxon-name><tp:taxon-name-part taxon-name-part-type="genus">Neocyclops</tp:taxon-name-part> <tp:taxon-name-part taxon-name-part-type="species">remanei</tp:taxon-name-part></tp:taxon-name></italic> and <italic><tp:taxon-name><tp:taxon-name-part taxon-name-part-type="genus">Neocyclops</tp:taxon-name-part> <tp:taxon-name-part taxon-name-part-type="species">vicinus</tp:taxon-name-part></tp:taxon-name></italic>, while most other species have a much longer dorsal seta (more than twice longer than the caudal ramus): <italic><tp:taxon-name><tp:taxon-name-part taxon-name-part-type="genus">Neocyclops</tp:taxon-name-part> <tp:taxon-name-part taxon-name-part-type="species">geltrudeae</tp:taxon-name-part></tp:taxon-name></italic>, <italic><tp:taxon-name><tp:taxon-name-part taxon-name-part-type="genus">Neocyclops</tp:taxon-name-part> <tp:taxon-name-part taxon-name-part-type="species">pilbarensis</tp:taxon-name-part></tp:taxon-name></italic>, <italic><tp:taxon-name><tp:taxon-name-part taxon-name-part-type="genus">Neocyclops</tp:taxon-name-part> <tp:taxon-name-part taxon-name-part-type="species">sharkbayensis</tp:taxon-name-part></tp:taxon-name></italic> and <italic><tp:taxon-name><tp:taxon-name-part taxon-name-part-type="genus">Neocyclops</tp:taxon-name-part> <tp:taxon-name-part taxon-name-part-type="species">tropicus</tp:taxon-name-part></tp:taxon-name></italic>. <italic><tp:taxon-name><tp:taxon-name-part taxon-name-part-type="genus">Neocyclops</tp:taxon-name-part> <tp:taxon-name-part taxon-name-part-type="species">papuensis</tp:taxon-name-part></tp:taxon-name></italic> Fiers, 1986 clearly differs from all its congeners, including the present new species, by bearing an extremely short dorsal seta (0.4 times as long as the caudal ramus). Seta VI (innermost caudal seta) of <italic><tp:taxon-name><tp:taxon-name-part taxon-name-part-type="genus">Neocyclops</tp:taxon-name-part> <tp:taxon-name-part taxon-name-part-type="species">hoonsooi</tp:taxon-name-part></tp:taxon-name></italic> sp. n. is much longer than seta III (outermost caudal seta), and thus differs from those species that display the reverse condition (seta III longer than seta VI) such as <italic><tp:taxon-name><tp:taxon-name-part taxon-name-part-type="genus">Neocyclops</tp:taxon-name-part> <tp:taxon-name-part taxon-name-part-type="species">affinis</tp:taxon-name-part></tp:taxon-name></italic>, <italic><tp:taxon-name><tp:taxon-name-part taxon-name-part-type="genus">Neocyclops</tp:taxon-name-part> <tp:taxon-name-part taxon-name-part-type="species">vicinus</tp:taxon-name-part></tp:taxon-name></italic>, <italic><tp:taxon-name><tp:taxon-name-part taxon-name-part-type="genus">Neocyclops</tp:taxon-name-part> <tp:taxon-name-part taxon-name-part-type="species">improvisus</tp:taxon-name-part></tp:taxon-name></italic>, <italic><tp:taxon-name><tp:taxon-name-part taxon-name-part-type="genus">Neocyclops</tp:taxon-name-part> <tp:taxon-name-part taxon-name-part-type="species">monchenkoi</tp:taxon-name-part></tp:taxon-name></italic> Karanovic, 2008 and <italic><tp:taxon-name><tp:taxon-name-part taxon-name-part-type="genus">Neocyclops</tp:taxon-name-part> <tp:taxon-name-part taxon-name-part-type="species">australiensis</tp:taxon-name-part></tp:taxon-name></italic>.</p><p><italic><tp:taxon-name><tp:taxon-name-part taxon-name-part-type="genus">Neocyclops</tp:taxon-name-part> <tp:taxon-name-part taxon-name-part-type="species">hoonsooi</tp:taxon-name-part></tp:taxon-name></italic> sp. n. displays the typical seta/spine armature pattern on legs 1–4 found in the majority of species in the genus <italic><tp:taxon-name><tp:taxon-name-part taxon-name-part-type="genus">Neocyclops</tp:taxon-name-part></tp:taxon-name></italic>. The setal formula of the third exopodal segments of the new species is 5,5,5,5, which differs from the 5,5,5,4 pattern in <italic><tp:taxon-name><tp:taxon-name-part taxon-name-part-type="genus">Neocyclops</tp:taxon-name-part> <tp:taxon-name-part taxon-name-part-type="species">herbsti</tp:taxon-name-part></tp:taxon-name></italic> Petkovski, 1986 and the 4,5,5,5 condition in <italic><tp:taxon-name><tp:taxon-name-part taxon-name-part-type="genus">Neocyclops</tp:taxon-name-part> <tp:taxon-name-part taxon-name-part-type="species">wellsi</tp:taxon-name-part></tp:taxon-name></italic> Petkovski, 1986. The spine formula of the third exopodal segments of <italic><tp:taxon-name><tp:taxon-name-part taxon-name-part-type="genus">Neocyclops</tp:taxon-name-part> <tp:taxon-name-part taxon-name-part-type="species">hoonsooi</tp:taxon-name-part></tp:taxon-name></italic> sp. n. is 3,4,4,3, and differs only from the 2,4,4,3 pattern of <italic><tp:taxon-name><tp:taxon-name-part taxon-name-part-type="genus">Neocyclops</tp:taxon-name-part> <tp:taxon-name-part taxon-name-part-type="species">sharkbayensis</tp:taxon-name-part></tp:taxon-name></italic>. The setal formula on the distal endopodal segments of the new species is 4,3,3,2, and differs from the 4,3,4,2 pattern displayed by <italic><tp:taxon-name><tp:taxon-name-part taxon-name-part-type="genus">Neocyclops</tp:taxon-name-part> <tp:taxon-name-part taxon-name-part-type="species">affinis</tp:taxon-name-part></tp:taxon-name></italic>, <italic><tp:taxon-name><tp:taxon-name-part taxon-name-part-type="genus">Neocyclops</tp:taxon-name-part> <tp:taxon-name-part taxon-name-part-type="species">dussarti</tp:taxon-name-part></tp:taxon-name></italic> and <italic><tp:taxon-name><tp:taxon-name-part taxon-name-part-type="genus">Neocyclops</tp:taxon-name-part> <tp:taxon-name-part taxon-name-part-type="species">improvisus</tp:taxon-name-part></tp:taxon-name></italic> (<xref ref-type="bibr" rid="B16">Pleşa 1961</xref>, <xref ref-type="bibr" rid="B18">1973</xref>, <!--PageBreak--><xref ref-type="bibr" rid="B5">Dussart 1974</xref>). The spine formula of the third endopodal segments of <italic><tp:taxon-name><tp:taxon-name-part taxon-name-part-type="genus">Neocyclops</tp:taxon-name-part> <tp:taxon-name-part taxon-name-part-type="species">hoonsooi</tp:taxon-name-part></tp:taxon-name></italic> sp. n. is 2,3,3,3, and differs from the 2,3,2,3 condition observed in <italic><tp:taxon-name><tp:taxon-name-part taxon-name-part-type="genus">Neocyclops</tp:taxon-name-part> <tp:taxon-name-part taxon-name-part-type="species">monchenkoi</tp:taxon-name-part></tp:taxon-name></italic>. <italic><tp:taxon-name><tp:taxon-name-part taxon-name-part-type="genus">Neocyclops</tp:taxon-name-part></tp:taxon-name></italic> species, including the new species, typically bear two setae along the inner margin of the second endopodal segment of all swimming legs; the only exception to this rule is <italic><tp:taxon-name><tp:taxon-name-part taxon-name-part-type="genus">Neocyclops</tp:taxon-name-part> <tp:taxon-name-part taxon-name-part-type="species">sharkbayensis</tp:taxon-name-part></tp:taxon-name></italic> which displays a single seta only on legs 1–2.</p><p>Taking into consideration the characters mentioned above, <italic><tp:taxon-name><tp:taxon-name-part taxon-name-part-type="genus">Neocyclops</tp:taxon-name-part> <tp:taxon-name-part taxon-name-part-type="species">hoonsooi</tp:taxon-name-part></tp:taxon-name></italic> sp. n. appears to be most similar to <italic><tp:taxon-name><tp:taxon-name-part taxon-name-part-type="genus">Neocyclops</tp:taxon-name-part> <tp:taxon-name-part taxon-name-part-type="species">vicinus</tp:taxon-name-part></tp:taxon-name></italic>, described from the Brazilian coast, and <italic><tp:taxon-name><tp:taxon-name-part taxon-name-part-type="genus">Neocyclops</tp:taxon-name-part> <tp:taxon-name-part taxon-name-part-type="species">petkovskii</tp:taxon-name-part></tp:taxon-name></italic>, from Australia. All three species share a large body size (more than 750 µm long), the presence of an exopodal seta on the antenna, two setae on the mandibular palp, the same seta/spine armature on the third endopodal segment of leg 3 (3 setae + 3 spines), and the fairly long inner distal spine on the third endopodal segment of the female leg 4. However, <italic><tp:taxon-name><tp:taxon-name-part taxon-name-part-type="genus">Neocyclops</tp:taxon-name-part> <tp:taxon-name-part taxon-name-part-type="species">hoonsooi</tp:taxon-name-part></tp:taxon-name></italic> sp. n. clearly differs from <italic><tp:taxon-name><tp:taxon-name-part taxon-name-part-type="genus">Neocyclops</tp:taxon-name-part> <tp:taxon-name-part taxon-name-part-type="species">vicinus</tp:taxon-name-part></tp:taxon-name></italic> by the follow<!--PageBreak-->ing characters: (1) 10-segmented antennule (vs 12 segments in <italic><tp:taxon-name><tp:taxon-name-part taxon-name-part-type="genus">Neocyclops</tp:taxon-name-part> <tp:taxon-name-part taxon-name-part-type="species">vicinus</tp:taxon-name-part></tp:taxon-name></italic>); (2) shorter caudal rami (less than 1.7 times as long as wide, while about three times longer in <italic><tp:taxon-name><tp:taxon-name-part taxon-name-part-type="genus">Neocyclops</tp:taxon-name-part> <tp:taxon-name-part taxon-name-part-type="species">vicinus</tp:taxon-name-part></tp:taxon-name></italic>); and (3) much shorter dorsal caudal seta VII (about 2/3 times shorter than inner caudal seta VI, while 1.4 times longer in <italic><tp:taxon-name><tp:taxon-name-part taxon-name-part-type="genus">Neocyclops</tp:taxon-name-part> <tp:taxon-name-part taxon-name-part-type="species">vicinus</tp:taxon-name-part></tp:taxon-name></italic>), and much longer inner caudal seta VI (more than 1.5 times longer than outer caudal seta III, while slightly shorter than outer one in <italic><tp:taxon-name><tp:taxon-name-part taxon-name-part-type="genus">Neocyclops</tp:taxon-name-part> <tp:taxon-name-part taxon-name-part-type="species">vicinus</tp:taxon-name-part></tp:taxon-name></italic>). Furthermore, <italic><tp:taxon-name><tp:taxon-name-part taxon-name-part-type="genus">Neocyclops</tp:taxon-name-part> <tp:taxon-name-part taxon-name-part-type="species">hoonsooi</tp:taxon-name-part></tp:taxon-name></italic> sp. n. also clearly differs from <italic><tp:taxon-name><tp:taxon-name-part taxon-name-part-type="genus">Neocyclops</tp:taxon-name-part> <tp:taxon-name-part taxon-name-part-type="species">petkovskii</tp:taxon-name-part></tp:taxon-name></italic> by the much shorter caudal rami (vs 2.4 times as long as wide in <italic><tp:taxon-name><tp:taxon-name-part taxon-name-part-type="genus">Neocyclops</tp:taxon-name-part> <tp:taxon-name-part taxon-name-part-type="species">petkovskii</tp:taxon-name-part></tp:taxon-name></italic>), the shorter inner distal spine on the female leg 5 (vs slightly shorter than the outer distal and lateral spines, and about half the length of the exopod in <italic><tp:taxon-name><tp:taxon-name-part taxon-name-part-type="genus">Neocyclops</tp:taxon-name-part> <tp:taxon-name-part taxon-name-part-type="species">petkovskii</tp:taxon-name-part></tp:taxon-name></italic>), and the 3-segmented leg 5 in male (vs 4-segmented in <italic><tp:taxon-name><tp:taxon-name-part taxon-name-part-type="genus">Neocyclops</tp:taxon-name-part> <tp:taxon-name-part taxon-name-part-type="species">petkovskii</tp:taxon-name-part></tp:taxon-name></italic>). Table <xref ref-type="table" rid="T2">1</xref> shows the character comparison between the new species from South Korea and its closest allies.</p><table-wrap id="T2" position="float" orientation="portrait"><label>Table 1.</label><caption><p>Character comparison among the allied species of <italic><tp:taxon-name><tp:taxon-name-part taxon-name-part-type="genus">Neocyclops</tp:taxon-name-part> <tp:taxon-name-part taxon-name-part-type="species">hoonsooi</tp:taxon-name-part></tp:taxon-name></italic> sp. n.</p></caption><table id="TID0E3KAG" rules="all"><tbody><tr><th rowspan="1" colspan="1"/><th rowspan="1" colspan="1"><italic><tp:taxon-name><tp:taxon-name-part taxon-name-part-type="species">affinis</tp:taxon-name-part></tp:taxon-name></italic></th><th rowspan="1" colspan="1"><italic><tp:taxon-name><tp:taxon-name-part taxon-name-part-type="species">australiensis</tp:taxon-name-part></tp:taxon-name></italic></th><th rowspan="1" colspan="1"><italic><tp:taxon-name><tp:taxon-name-part taxon-name-part-type="species">improvisus</tp:taxon-name-part></tp:taxon-name></italic></th><th rowspan="1" colspan="1"><italic><tp:taxon-name><tp:taxon-name-part taxon-name-part-type="species">monchenkoi</tp:taxon-name-part></tp:taxon-name></italic></th><th rowspan="1" colspan="1"><italic><tp:taxon-name><tp:taxon-name-part taxon-name-part-type="species">petkovskii</tp:taxon-name-part></tp:taxon-name></italic></th><th rowspan="1" colspan="1"><italic><tp:taxon-name><tp:taxon-name-part taxon-name-part-type="species">vicinus</tp:taxon-name-part></tp:taxon-name></italic></th><th rowspan="1" colspan="1"><italic><tp:taxon-name><tp:taxon-name-part taxon-name-part-type="species">hoonsooi</tp:taxon-name-part></tp:taxon-name></italic> sp. n.</th></tr><tr><td rowspan="1" colspan="1">♀, body length (µm)</td><td rowspan="1" colspan="1">390–439</td><td rowspan="1" colspan="1">731</td><td rowspan="1" colspan="1">396–488</td><td rowspan="1" colspan="1">720–1,110</td><td rowspan="1" colspan="1">765</td><td rowspan="1" colspan="1">750</td><td rowspan="1" colspan="1">830</td></tr><tr><td rowspan="1" colspan="1">♀, antennule, no. of segments</td><td rowspan="1" colspan="1">12</td><td rowspan="1" colspan="1">12</td><td rowspan="1" colspan="1">11</td><td rowspan="1" colspan="1">12</td><td rowspan="1" colspan="1">10</td><td rowspan="1" colspan="1">12</td><td rowspan="1" colspan="1">10</td></tr><tr><td rowspan="1" colspan="1">Antenna, exp seta</td><td rowspan="1" colspan="1">absent</td><td rowspan="1" colspan="1">absent</td><td rowspan="1" colspan="1">absent</td><td rowspan="1" colspan="1">present</td><td rowspan="1" colspan="1">present</td><td rowspan="1" colspan="1">present</td><td rowspan="1" colspan="1">present</td></tr><tr><td rowspan="1" colspan="1">Mandible, no. of setae on palp</td><td rowspan="1" colspan="1">1</td><td rowspan="1" colspan="1">3</td><td rowspan="1" colspan="1">1</td><td rowspan="1" colspan="1">2</td><td rowspan="1" colspan="1">2</td><td rowspan="1" colspan="1">2</td><td rowspan="1" colspan="1">2</td></tr><tr><td rowspan="1" colspan="1">Caudal rami, L/W ratio,♀</td><td rowspan="1" colspan="1">2.2–2.6</td><td rowspan="1" colspan="1">2.5</td><td rowspan="1" colspan="1">1.8–2.0</td><td rowspan="1" colspan="1">2.7–3.5</td><td rowspan="1" colspan="1">2.4</td><td rowspan="1" colspan="1">~ 3</td><td rowspan="1" colspan="1">1.6–1.7</td></tr><tr><td rowspan="1" colspan="1">Length ratio, caudal setae VI/III</td><td rowspan="1" colspan="1">~ 1</td><td rowspan="1" colspan="1">0.7</td><td rowspan="1" colspan="1">0.9</td><td rowspan="1" colspan="1">~ 0.9</td><td rowspan="1" colspan="1">~ 1</td><td rowspan="1" colspan="1">0.9–1.0</td><td rowspan="1" colspan="1">1.5–1.6</td></tr><tr><td rowspan="1" colspan="1">Length ratio, caudal setae VII/VI</td><td rowspan="1" colspan="1">~ 3</td><td rowspan="1" colspan="1">~ 3.5</td><td rowspan="1" colspan="1">~ 2.2</td><td rowspan="1" colspan="1">~ 3</td><td rowspan="1" colspan="1">≥ 1</td><td rowspan="1" colspan="1">1.4</td><td rowspan="1" colspan="1">~ 2/3</td></tr><tr><td rowspan="1" colspan="1">Length ratio, caudal seta V/ramus</td><td rowspan="1" colspan="1">~ 1.6</td><td rowspan="1" colspan="1">~ 1.4</td><td rowspan="1" colspan="1">~ 1</td><td rowspan="1" colspan="1">~ 1.3</td><td rowspan="1" colspan="1">~ 0.7</td><td rowspan="1" colspan="1">~ 0.9</td><td rowspan="1" colspan="1">~ 0.9</td></tr><tr><td rowspan="1" colspan="1">Leg 3 enp-3 armature formula</td><td rowspan="1" colspan="1">4,III</td><td rowspan="1" colspan="1">3,III</td><td rowspan="1" colspan="1">4,III</td><td rowspan="1" colspan="1">3,II</td><td rowspan="1" colspan="1">3,III</td><td rowspan="1" colspan="1">3,III</td><td rowspan="1" colspan="1">3,III</td></tr><tr><td rowspan="1" colspan="1">Leg 4, length ratio of inner spine/enp-3</td><td rowspan="1" colspan="1">1.5–1.8</td><td rowspan="1" colspan="1">~ 1.3</td><td rowspan="1" colspan="1">1.6</td><td rowspan="1" colspan="1">1.6−1.7</td><td rowspan="1" colspan="1">1.2</td><td rowspan="1" colspan="1">~ 1.4</td><td rowspan="1" colspan="1">~ 1.2</td></tr><tr><td rowspan="1" colspan="1">♀ leg 5 exp, length ratio of inner/outer spines</td><td rowspan="1" colspan="1">1.2–1.5</td><td rowspan="1" colspan="1">~ 1.1</td><td rowspan="1" colspan="1">1.2</td><td rowspan="1" colspan="1">~ 1.2</td><td rowspan="1" colspan="1">0.9</td><td rowspan="1" colspan="1">1.1</td><td rowspan="1" colspan="1">1.2</td></tr><tr><td rowspan="1" colspan="1">♀ leg 5 exp, length ratio of inner/lateral spines</td><td rowspan="1" colspan="1">1.3</td><td rowspan="1" colspan="1">1.5</td><td rowspan="1" colspan="1">1.3</td><td rowspan="1" colspan="1">~ 1.3</td><td rowspan="1" colspan="1">0.9</td><td rowspan="1" colspan="1">1.3</td><td rowspan="1" colspan="1">1.4</td></tr><tr><td rowspan="1" colspan="1">♀ leg 5, length ratio of inner distal spine/exp</td><td rowspan="1" colspan="1">0.9–1</td><td rowspan="1" colspan="1">~ 1.2</td><td rowspan="1" colspan="1">0.7</td><td rowspan="1" colspan="1">0.7–0.8</td><td rowspan="1" colspan="1">0.5</td><td rowspan="1" colspan="1">0.86</td><td rowspan="1" colspan="1">0.86</td></tr><tr><td rowspan="1" colspan="1">♂ leg 5, no. of segments</td><td rowspan="1" colspan="1">3</td><td rowspan="1" colspan="1">3/4 <sup>†</sup></td><td rowspan="1" colspan="1">-</td><td rowspan="1" colspan="1">3</td><td rowspan="1" colspan="1">4</td><td rowspan="1" colspan="1">3</td><td rowspan="1" colspan="1">3</td></tr><tr><td rowspan="1" colspan="1">Distribution</td><td rowspan="1" colspan="1">Ghana<sup>1</sup>; West Indies<sup>2</sup></td><td rowspan="1" colspan="1">Australia<sup>3</sup></td><td rowspan="1" colspan="1">Cuba<sup>4</sup></td><td rowspan="1" colspan="1">Black Sea<sup>5</sup></td><td rowspan="1" colspan="1">Australia<sup>6</sup></td><td rowspan="1" colspan="1">Brazil<sup>7</sup></td><td rowspan="1" colspan="1">Korea<sup>8</sup></td></tr></tbody></table><table-wrap-foot><fn id="TN1"><label>†</label><p>incomplete division</p></fn><fn id="TN2"><p>References: <sup>1</sup> <xref ref-type="bibr" rid="B16">Pleşa (1961)</xref>, <sup>2</sup> <xref ref-type="bibr" rid="B13">Pesce (1985)</xref>, <sup>3</sup> <xref ref-type="bibr" rid="B9">Karanovic (2008)</xref>, <sup>4</sup> <xref ref-type="bibr" rid="B18">Pleşa (1973)</xref>, <sup>5</sup> <xref ref-type="bibr" rid="B17">Pleşa (1964)</xref> &amp; <xref ref-type="bibr" rid="B12">Monchenko (1974)</xref>, <sup>6</sup> <xref ref-type="bibr" rid="B4">De Laurentiis et al. (1997)</xref> &amp; <xref ref-type="bibr" rid="B9">Karanovic (2008)</xref>, <sup>7</sup> <xref ref-type="bibr" rid="B7">Herbst (1955)</xref> &amp; <xref ref-type="bibr" rid="B11">Lotufo and Rocha (1993)</xref>, <sup>8</sup> present study.</p></fn></table-wrap-foot></table-wrap></tp:treatment-sec><ref-list><ref id="B9"><mixed-citation xmlns:xlink="http://www.w3.org/1999/xlink" xlink:type="simple"><person-group><name name-style="western"><surname>Karanovic</surname><given-names>T</given-names></name></person-group> (<year>2008</year>) <article-title>Marine interstitial <tp:taxon-name><tp:taxon-name-part taxon-name-part-type="order">Poecilostomatoida</tp:taxon-name-part></tp:taxon-name> and <tp:taxon-name><tp:taxon-name-part taxon-name-part-type="order">Cyclopoida</tp:taxon-name-part></tp:taxon-name> (<tp:taxon-name><tp:taxon-name-part taxon-name-part-type="subclass">Copepoda</tp:taxon-name-part></tp:taxon-name>) of Australia.</article-title> <source><tp:taxon-name><tp:taxon-name-part taxon-name-part-type="subphylum">Crustacea</tp:taxon-name-part></tp:taxon-name>na Monographs</source> <volume>9</volume>: <fpage>1</fpage>–<lpage>336</lpage>. </mixed-citation></ref><ref id="B14"><mixed-citation xmlns:xlink="http://www.w3.org/1999/xlink" xlink:type="simple"><person-group><name name-style="western"><surname>Pesce</surname><given-names>GL</given-names></name></person-group> (<year>2015</year>) <article-title><tp:taxon-name><tp:taxon-name-part taxon-name-part-type="order">Cyclopoida</tp:taxon-name-part></tp:taxon-name>: <tp:taxon-name><tp:taxon-name-part taxon-name-part-type="subfamily">Halicyclopinae</tp:taxon-name-part></tp:taxon-name> Kiefer, 1927: <italic><tp:taxon-name><tp:taxon-name-part taxon-name-part-type="genus">Neocyclops</tp:taxon-name-part></tp:taxon-name></italic> Gurney, 1927.</article-title> <source>Copepod Web Portal</source>, <ext-link xlink:type="simple" ext-link-type="uri" xlink:href="http://www.luciopesce.net/copepods/neocy.htm">http://www.luciopesce.net/copepods/neocy.htm</ext-link> [<date-in-citation content-type="access-date">accessed on 2015-03-15</date-in-citation>] </mixed-citation></ref><ref id="B23"><mixed-citation xmlns:xlink="http://www.w3.org/1999/xlink" xlink:type="simple"><person-group><name name-style="western"><surname>Walter</surname><given-names>TC</given-names></name><name name-style="western"><surname>Boxshall</surname><given-names>G</given-names></name></person-group> (<year>2015</year>) <article-title><italic><tp:taxon-name><tp:taxon-name-part taxon-name-part-type="genus">Neocyclops</tp:taxon-name-part></tp:taxon-name></italic> Gurney, 1927.</article-title> <source>World of Copepods database</source>, <ext-link xlink:type="simple" ext-link-type="uri" xlink:href="http://www.marinespecies.org/copepoda/aphia.php?p=taxdetails&amp;id=106434">http://www.marinespecies.org/copepoda/aphia.php?p=taxdetails&amp;id=106434</ext-link> [<date-in-citation content-type="access-date">accessed on 2015-02-21</date-in-citation>]</mixed-citation></ref><ref id="B15"><mixed-citation xmlns:xlink="http://www.w3.org/1999/xlink" xlink:type="simple"><person-group><name name-style="western"><surname>Petkovski</surname><given-names>TK</given-names></name></person-group> (<year>1986</year>) <article-title>Zur Taxonomie des Genus <italic><tp:taxon-name><tp:taxon-name-part taxon-name-part-type="genus">Neocyclops</tp:taxon-name-part></tp:taxon-name></italic> Gurney 1927 (<tp:taxon-name><tp:taxon-name-part taxon-name-part-type="subphylum">Crustacea</tp:taxon-name-part></tp:taxon-name>, <tp:taxon-name><tp:taxon-name-part taxon-name-part-type="subclass">Copepoda</tp:taxon-name-part></tp:taxon-name>, <tp:taxon-name><tp:taxon-name-part taxon-name-part-type="order">Cyclopoida</tp:taxon-name-part></tp:taxon-name>).</article-title> <source>Acta Musei Macedonici Scientiarum Naturalium</source>, <publisher-loc>Skopje</publisher-loc> <volume>18</volume>(<issue>2/148</issue>): <fpage>27</fpage>–<lpage>46</lpage>. </mixed-citation></ref><ref id="B16"><mixed-citation xmlns:xlink="http://www.w3.org/1999/xlink" xlink:type="simple"><person-group><name name-style="western"><surname>Pleşa</surname><given-names>C</given-names></name></person-group> (<year>1961</year>) <article-title>New cyclopoids (<tp:taxon-name><tp:taxon-name-part taxon-name-part-type="subphylum">Crustacea</tp:taxon-name-part></tp:taxon-name>, <tp:taxon-name><tp:taxon-name-part taxon-name-part-type="subclass">Copepoda</tp:taxon-name-part></tp:taxon-name>) of the interstitial fauna from the beaches of Ghana.</article-title> <source>Journal of the West African Science Association</source> <volume>7</volume>(<issue>1</issue>): <fpage>1</fpage>–<lpage>13</lpage>. </mixed-citation></ref><ref id="B18"><mixed-citation xmlns:xlink="http://www.w3.org/1999/xlink" xlink:type="simple"><person-group><name name-style="western"><surname>Pleşa</surname><given-names>C</given-names></name></person-group> (<year>1973</year>) <article-title>Un nouveau cyclopide interstitiel de la Mer des Caraïbes: <italic><tp:taxon-name><tp:taxon-name-part taxon-name-part-type="genus">Neocyclops</tp:taxon-name-part> <tp:taxon-name-part taxon-name-part-type="species">improvisus</tp:taxon-name-part></tp:taxon-name></italic> sp. n. (<tp:taxon-name><tp:taxon-name-part taxon-name-part-type="subphylum">Crustacea</tp:taxon-name-part></tp:taxon-name>, <tp:taxon-name><tp:taxon-name-part taxon-name-part-type="subclass">Copepoda</tp:taxon-name-part></tp:taxon-name>).</article-title> <source>Résultats des Expéditions biospéologiques cubano-roumaines à Cuba</source> <volume>1</volume>: <fpage>119</fpage>–<lpage>122</lpage>. </mixed-citation></ref><ref id="B5"><mixed-citation xmlns:xlink="http://www.w3.org/1999/xlink" xlink:type="simple"><person-group><name name-style="western"><surname>Dussart</surname><given-names>BH</given-names></name></person-group> (<year>1974</year>) <article-title>Contribution à l’étude des Copépodes des eaux douces d’Éthiopie.</article-title> <source>Bulletin de l’Institut français d’Afrique Noire</source> <volume>36</volume>: <fpage>92</fpage>–<lpage>116</lpage>. </mixed-citation></ref><ref id="B13"><mixed-citation xmlns:xlink="http://www.w3.org/1999/xlink" xlink:type="simple"><person-group><name name-style="western"><surname>Pesce</surname><given-names>GL</given-names></name></person-group> (<year>1985</year>) <article-title>Amsterdam Expeditions to the West Indian Islands, Report 45. Cyclopids (<tp:taxon-name><tp:taxon-name-part taxon-name-part-type="subphylum">Crustacea</tp:taxon-name-part></tp:taxon-name>, <tp:taxon-name><tp:taxon-name-part taxon-name-part-type="subclass">Copepoda</tp:taxon-name-part></tp:taxon-name>) from West Indian groundwater habitats.</article-title> <source>Bijdragen tot de Dierkunde</source> <volume>55</volume>(<issue>2</issue>): <fpage>295</fpage>–<lpage>323</lpage>. </mixed-citation></ref><ref id="B17"><mixed-citation xmlns:xlink="http://www.w3.org/1999/xlink" xlink:type="simple"><person-group><name name-style="western"><surname>Pleşa</surname><given-names>C</given-names></name></person-group> (<year>1964</year>) <article-title>Étude sur la faune interstitielle litorale de la mer Noire. III. Résultats préliminaires des recherches sur la côte roumaine, avec aperçu spécial sur les Cyclopoides Gnathostomes (<tp:taxon-name><tp:taxon-name-part taxon-name-part-type="subphylum">Crustacea</tp:taxon-name-part></tp:taxon-name>, <tp:taxon-name><tp:taxon-name-part taxon-name-part-type="subclass">Copepoda</tp:taxon-name-part></tp:taxon-name>).</article-title> <source>Vie et Milieu</source> <volume>14</volume>(<issue>4</issue>): <fpage>775</fpage>–<lpage>813</lpage>. </mixed-citation></ref><ref id="B12"><mixed-citation xmlns:xlink="http://www.w3.org/1999/xlink" xlink:type="simple"><person-group><name name-style="western"><surname>Monchenko</surname><given-names>VI</given-names></name></person-group> (<year>1974</year>) <source>Shchelepnoroti tsiklopodiny, tsiklopi (<tp:taxon-name><tp:taxon-name-part taxon-name-part-type="family">Cyclopidae</tp:taxon-name-part></tp:taxon-name>). Fauna Ukrainy, volume 27, issue 3.</source> <publisher-name>Vidavnitstvo Naukova Dumka</publisher-name>, <publisher-loc>Kiev</publisher-loc>, <size units="page">452 pp</size>. </mixed-citation></ref><ref id="B4"><mixed-citation xmlns:xlink="http://www.w3.org/1999/xlink" xlink:type="simple"><person-group><name name-style="western"><surname>De Laurentiis</surname><given-names>P</given-names></name><name name-style="western"><surname>Pesce</surname><given-names>GL</given-names></name><name name-style="western"><surname>Halse</surname><given-names>SA</given-names></name></person-group> (<year>1997</year>) <article-title>Discovery of the first representative of the genus <italic><tp:taxon-name><tp:taxon-name-part taxon-name-part-type="genus">Neocyclops</tp:taxon-name-part></tp:taxon-name></italic> Gurney in Australia, and description of <tp:taxon-name><tp:taxon-name-part taxon-name-part-type="genus">Neocyclops</tp:taxon-name-part> (<tp:taxon-name-part taxon-name-part-type="subgenus">Neocyclops</tp:taxon-name-part>) <tp:taxon-name-part taxon-name-part-type="species">petkovskii</tp:taxon-name-part></tp:taxon-name> n. sp. (<tp:taxon-name><tp:taxon-name-part taxon-name-part-type="subclass">Copepoda</tp:taxon-name-part></tp:taxon-name>, <tp:taxon-name><tp:taxon-name-part taxon-name-part-type="subfamily">Halicyclopinae</tp:taxon-name-part></tp:taxon-name>).</article-title> <source>Bulletin Zoölogisch Museum, Universiteit van Amsterdam</source> <volume>16</volume>(<issue>3</issue>): <fpage>15</fpage>–<lpage>19</lpage>. </mixed-citation></ref><ref id="B7"><mixed-citation xmlns:xlink="http://www.w3.org/1999/xlink" xlink:type="simple"><person-group><name name-style="western"><surname>Herbst</surname><given-names>HV</given-names></name></person-group> (<year>1955</year>) <article-title><tp:taxon-name><tp:taxon-name-part taxon-name-part-type="order">Cyclopoida</tp:taxon-name-part></tp:taxon-name> Gnathostoma (<tp:taxon-name><tp:taxon-name-part taxon-name-part-type="subphylum">Crustacea</tp:taxon-name-part></tp:taxon-name>, <tp:taxon-name><tp:taxon-name-part taxon-name-part-type="subclass">Copepoda</tp:taxon-name-part></tp:taxon-name>) von der brasilianischen Atlantikküste.</article-title> <source>Kieler Meeresforschungen</source> <volume>11</volume>(<issue>2</issue>): <fpage>214</fpage>–<lpage>229</lpage>. </mixed-citation></ref><ref id="B11"><mixed-citation xmlns:xlink="http://www.w3.org/1999/xlink" xlink:type="simple"><person-group><name name-style="western"><surname>Lotufo</surname><given-names>GR</given-names></name><name name-style="western"><surname>Rocha</surname><given-names>CEF</given-names></name></person-group> (<year>1993</year>) <article-title><italic><tp:taxon-name><tp:taxon-name-part taxon-name-part-type="genus">Neocyclops</tp:taxon-name-part></tp:taxon-name></italic> Gurney from Brazilian sandy beaches (<tp:taxon-name><tp:taxon-name-part taxon-name-part-type="subclass">Copepoda</tp:taxon-name-part></tp:taxon-name>: <tp:taxon-name><tp:taxon-name-part taxon-name-part-type="order">Cyclopoida</tp:taxon-name-part></tp:taxon-name>).</article-title> <source>Bijdragen tot de Dierkunde</source> <volume>63</volume>(<issue>3</issue>): <fpage>163</fpage>–<lpage>172</lpage>. </mixed-citation></ref></ref-list></tp:taxon-treatment>
